# Supplementary material for: Care by Midwives, Obstetricians, and Dietitians for Pregnant Women Following a Strict Plant-Based Diet: A Cross-Sectional Study
Source: Nutrients. 2021 Jul 13;13(7):2394. doi: 10.3390/nu13072394 (PMC8308805; doi:10.3390/nu13072394)
Supplement: Supplementary file 1 [file nutrients-13-02394-s001.zip]

Archive with 2 entries (2 files):
- Supporting information S1 questionnaires midwives and obstetricians.pdf
- Supporting information S2 questionnaires dieticians.pdf
